# Supplementary material for: Combination of a 15-SNP Polygenic Risk Score and Classical Risk Factors for the Prediction of Breast Cancer Risk in Cypriot Women
Source: Cancers (Basel). 2021 Sep 11;13(18):4568. doi: 10.3390/cancers13184568 (PMC8468424; doi:10.3390/cancers13184568)
Supplement: Supplementary file 1 [file cancers-13-04568-s001.zip]

Archive with 2 entries (2 files):
- cancers-1346105-Figure S1.pdf
- cancers-1346105-Tables.xlsx
